# Supplementary material for: Alternative Arterial Access Routes for Endovascular Thrombectomy in Patients with Acute Ischemic Stroke: A Study from the MR CLEAN Registry
Source: J Clin Med. 2023 May 2;12(9):3257. doi: 10.3390/jcm12093257 (PMC10179212; doi:10.3390/jcm12093257)
Supplement: Supplementary file 1 [file jcm-12-03257-s001.zip]

Archive with 1 entries (1 files):
- jcm-2294415-supplementary.pdf
